# Supplementary material for: Proteomic Research of the Stress Response of Saccharomyces cerevisiae W303 Yeast to Metal Ions Eluted from Orthodontic Appliances
Source: Microorganisms. 2025 Sep 19;13(9):2200. doi: 10.3390/microorganisms13092200 (PMC12472195; doi:10.3390/microorganisms13092200)
Supplement: Supplementary file 1 [file microorganisms-13-02200-s001.zip]

Archive with 7 entries (5 files):
- Supplementary S1/
- Supplementary S1/Figure - S1 Volcano plots.pdf
- Supplementary S2/
- Supplementary S2/S2_SIGNIFICANT proteins_AMOUNTS AND INTENSITIES.pdf
- Supplementary S2/S2_SIGNIFICANT proteins_calculations2.pdf
- Supplementary S2/S2_SIGNIFICANT proteins_HEAT MAP (2).pdf
- Supplementary S2/S2_SIGNIFICANT proteins_HYEARCHICAL CLUSTERING.pdf
